# Supplementary material for: Physiological and proteomic analyses on artificially aged Brassica napus seed
Source: Front Plant Sci. 2015 Feb 25;6:112. doi: 10.3389/fpls.2015.00112 (PMC4340179; doi:10.3389/fpls.2015.00112)
Supplement: Table S1 — Identification of the differentially expressed proteins. [file DataSheet1.XLS]

## Sheet: Sheet1
				Differetially proteins between CDT and CK at 0 h of imbibition
ID	prot_acc	Protein	score	Theor.pI/Mr	obser.pI/Mr	coverage	fold change	SD	p-value	Number of peptides	pep_score	pep_expect	Matched pep_seq	fuction
D2	gi|7525018	ATP synthase CF1 alpha subunit [Arabidopsis thaliana]	129	5.19/55351	5.54/79.79	6	0.415345	0.120551	0.0922	2	65.31	0.024	EAYPGDVFYLHSR	Produces ATP from ADP in the presence of a proton gradient across the membrane
											63.4	0.03	EVTIVNTGTVLQVGDGIAR
U27	gi|48527433	actine [Elaeis guineensis]	156	5.24/41948	5.77/65.64	10	2.91767	0.906135	0.2053	2	93.46	2.3e-05	SSSSVERSYELPDGQVITIGAER	ATP binding
											62.12	0.04	VAPEEHPVLLTEAPLNPK
D13	gi|3086	UBI 3 fusion protein (149 AA) [Neurospora crassa]	80	9.82/17337	6.56/10.03	8	0.153798	0.0429321	0.0017	1	80.04	0.00081	IQDKEGIPPDQQR	Ubiquitin
D31	gi|556805	Em protein [Arabidopsis thaliana]	245	6.75/9942	5.66/15.8	28.3	0.258786	0.0195547	0.1174	3	112.69	8.2e-09	KEQLGTEGYQQMGR
											78.55	2.6e-05	SFEAQQHLAEGR
											56.28	0.0041	EQLGTEGYQQMGR
U19-1	gi|3549670	putative protein [Arabidopsis thaliana]	49	6.34/47124	6.04/69.15	2.8	9.32285	6.1847	0.3644	1	48.76	0.025	LQAGYLFPEIAR	Required for lysine biosynthesis
U19-2	gi|159470791	exostosin-like glycosyltransferase [Chlamydomonas reinhardtii]	46	8.95/57215		1.6				1	45.92	0.049	VAEADIPR	transferase activity
U13	gi|34222076	At3g21380 [Arabidopsis thaliana]	87	6.03/49249	6.9/43.39	4	4.09118	1.12178	0.1599	1	87.38	2.8e-06	AGADIIHQVGVHVKPISK
	gi|37953330	NAD-dependent sorbitol dehydrogenase 8 [Malus x domestica]	47	6.49/35312		4.4				1	47.42	0.032	LAMAKSLGADETVK	Oxidoreductase
D27	gi|2326354	LMW heat shock protein [Arabidopsis thaliana]	81	7.88/23594	5.12/24.35	4.3	0.197467	0.0929709	0.052	1	81.11	1.6e-05	EKDDALYLR	Stress response
U5	gi|117527	RecName: Full=Cruciferin; AltName: Full=11S globulin; AltName: Full=12S storage protein; Contains: RecName: Full=Cruciferin subunit alpha; Contains: RecName: Full=Cruciferin subunit beta; Flags: Precursor	166	6.84/54010	6.11/13.48	3.5	12.2603	12.1393	0.4147	2	75.26	5.4e-05	IEVWDHHAPQLR	Seed storage protein
											90.95	1.3e-06	AEAGRIEVWDHHAPQLR
D33	gi|16340	unnamed protein product [Arabidopsis thaliana]	47	5.21/17443	6.27/21.82	5.8	0.476662	0.023953	0.0051	1	46.75	0.048	ETPEAHVFK	response to heat
D36	gi|157849708	17.6 kDa class II heat shock protein [Brassica rapa]	67	7.8/17598	6.44/21.28	5.82	0.457502	0.0179555	0.0069	1	66.78	0.00041	KFQLPENADLEK	Stress response
	gi|17803	cruciferin cru2/3 subunit [Brassica napus]	47	11.8/12000		9.3				1	47.41	0.035	TNANAQINTLAGR	seed storage protein.
D11	gi|12322163	dormancy related protein, putative [Arabidopsis thaliana]	88	5.92/31411	6.82/43.65	3.8	0.542993	0.118677	0.1156	1	87.68	3.5e-06	VVDEVVNAFGR
D38	gi|11587	unnamed protein product [Hordeum vulgare]	89	6.32/47517	6.7/75.76	3.1	0.208387	0.0602211	0.0342	1	88.62	4.2e-06	TFQGPPHGIQVER	Calvin cycle	Carbon dioxide fixation
D22	gi|166706	cystolic glyceraldehyde-3-phosphate dehydrogenase [Arabidopsis thaliana]	264	6.34/37077	7.82/49.03	10.4	0.35067	0.067572	0.0468	1	115.79	4.2e-09	TLLFGEKPVTVFGIR	Carbohydrate degradation; glycolysis; pyruvate from D-glyceraldehyde 3-phosphate: step 1/5.
D44	gi|2497857	RecName: Full=Malate dehydrogenase, mitochondrial; Flags: Precursor	187	8.81/35860	6.5/42.72	8	0.226694	0.0285221	0.0166	1	120.54	7.4e-08	ALEGADLVIIPAGVPR	Tricarboxylic acid cycle
D26-1	gi|297796499	dimethylmenaquinone methyltransferase family protein [Arabidopsis lyrata subsp. lyrata]	72	5.14/17830	5.34/21.31	7	0.368131	0.150863		1	72.18	0.00024	DVDEINDCDVGVR
D26-2	gi|4928472	type 2 peroxiredoxin [Brassica rapa subsp. pekinensis]	53	5.37/17535		6				1	52.7	0.026	FVADGSGEYTK
D37	gi|15226403	cupin family protein [Arabidopsis thaliana]	79	7.1/55898	6.63/29.66	4.8	0.271932	0.159619	0.0291	1	47.17	0.041	HHGQEQLHK	nutrient reservoir activity
U26	gi|757740	beta-glucosidase [Brassica napus]	112	6.21/58468	7.19/81.48	2.5	2.51517	0.564762	0.00971	5	112.16	1.2e-08	NHNADVAVDFYHR	carbohydrate metabolic process
											161.13	1.2e-13	IGIAHSPAWFEPEDVEGGQR
											94.49	1e-06	DFGHLCQDGR
											107.33	3.4e-08	VKNHNADVAVDFYHR
											47.11	0.032	SQYKPELPPCLQGTTVR
D7	DY002554	DY002554.1 54ACDHPE_UP_016_H12_08NOV2004_082 Brassica napus DH12075 PEG Brassica napus cDNA 5~, mRNA sequence.	231	8.71/16288	5.52/30.51	22	0.467378	0.0371304	0.0314	2	137.36	3.4e-09	GRESEEDVFGYGAQGGVSR
											93.36	0.00014	DVGEEEFYGGGGRR
D41	DY002558	DY002558.1 54ACDHPE_UP_017_A04_08NOV2004_032 Brassica napus DH12075 PEG Brassica napus cDNA 5~, mRNA sequence.	78	5.29/24812	7.2/110.01	8	0.416446	0.0637326	0.0491	1	77.61	0.0039	ASEEDVFGYGTQGGGVSR
U18-1	DY004591	DY004591.1 19ACACYS_UP_011_A08_28OCT2004_064 Brassica napus 19ACACYS Brassica napus cDNA 5~, mRNA sequence.	239	9.12/26250	5.87/19.93	12	2.82925	0.389498	0.0951	2	97.71	6.5e-05	AAYGVTEEEAKR
											141.26	1.5e-09	TNDNAYMNTLSGGTSYLR
U18-2	DY002789	DY002789.1 54ACDHPE_UP_019_F09_10NOV2004_069 Brassica napus DH12075 PEG Brassica napus cDNA 5~, mRNA sequence.	205	9.35/24437		14				2	72.06	0.019	LVSPTIDNEGKLPR
											132.62	1.4e-08	GLPEGFSGNDEQVAGIR
D30-1	DY003072	DY003072.1 54ACDHPE_UP_022_H09_11NOV2004_065 Brassica napus DH12075 PEG Brassica napus cDNA 5~, mRNA sequence.	78	5.04/22930	5.39/31.11	9	0.40802	0.036882	0.028	1	78.17	0.0027	EAVILPTASAAPPHEGEPER
D30-2	CD828227	CD828227.1 BN25.070C13F020125 BN25 Brassica napus cDNA clone BN25070C13, mRNA sequence.	68	7.94/13254		17				1	68.31	0.026	EAVILPSASAAPPHEDEPER
Note: ID stands for the proteins ID in the 2-D gels; p values<0.05 indiate the proteins were statistically significant different between the two samples, while the proteins with p values>0.05 were statitically not but manually checked as differentially expressed.

## Sheet: Sheet2
			Differetially proteins between CDT and CK at 18 h of imbibition
ID	prot_acc	Protein	score	Theor.pI/Mr	Exp.pI/Mr	coverage Pi	fold change	SD	P-value	Number of peptides	pep_score	pep_expect	Matched pep_seq	fuction
D75	gi|166678	12S storage protein CRB [Arabidopsis thaliana]	158	6.77/50954	5.5/10.82	3	0.562674	0.0147903	0.0152	2	89.5	7.6e-05	SEGGRIEVWDHHAPQLR	Storage protein
											68.62	0.012	IEVWDHHAPQLR
D76	gi|461840	RecName: Full=Cruciferin CRU1; AltName: Full=11S globulin; AltName: Full=12S storage protein; Contains: RecName: Full=Cruciferin CRU1 alpha chain; Contains: RecName: Full=Cruciferin CRU1 beta chain; Flags: Precursor	287	7.64/56867	5.57/11.55	5	0.461211	0.0731902	0.0602	3	107.51	1.6e-06	ISYVVQGMGISGR	Storage protein
											102.78	3.1e-06	SEAGRVEYWDHNNPQIR
											76.37	0.0018	VEYWDHNNPQIR
D79	gi|115448989	Os02g0774300 [Oryza sativa Japonica Group]	192	5.49/73081	5.59/88.24	4	0.325368	0.0736211	0.039	2	113.25	3.3e-07	SQVFSTAADNQTQVGIR	ATP binding	protein folding
											78.52	0.0013	EVDEVLLVGGMTR
U41	gi|167136	cruciferin precursor, partial [Brassica napus]	92	6.84/56429	5.68/72.89	3	2.52658	0.0082864	0.0021	1	91.92	4e-05	SEAGRVEYWDHNNPQIR	Storage protein
D81	gi|62321134	hypothetical protein [Arabidopsis thaliana]	208	5.55/40589	5.75/51.4	7	0.497174	0.0171558	0.0154	3	74.14	0.0029	AYLPVVESFGFSSQLR	GTP binding
											70.95	0.007	RVIYASQITAKPR
											63.15	0.046	VIYASQITAKPR
U43	gi|6628	actin [Caenorhabditis elegans]	102	5.3/42024	5.87/60.76	4	3.13147	0.725533	0.1496	1	102.46	3.8e-06	VAPEEHPVLLTEAPLNPK	ATP binding
D82-1	gi|13605559	AT3g03250/T17B22_6 [Arabidopsis thaliana]	81	5.93/51847	5.82/69.32	5	0.425868	0.0702902	0.0453	1	81.32	0.00069	FFDNAIGVNVPR	UDGPASE
D82-2	gi|1709798	RecName: Full=26S protease regulatory subunit 6B homolog	62	5.3/46674		2				1	62.37	0.046	EAVELPLTHHELYK	protein catabolic process
U45-1	gi|224119900	predicted protein [Populus trichocarpa]	98	5.8/48353	6.02/69.12	4	2.03803	0.957639	0.3687	1	97.56	1.2e-05	VPVLETPEGPVFESNAIAR	copper ion binding		response to cadmium ion
U45-2	gi|50814	unnamed protein product [Mus musculus]	87	5.4/44692		4				1	87.05	0.00014	GIYAYGFEKPSAIQQR	ATP binding	Protein biosynthesis
	gi|13605559	AT3g03250/T17B22_6 [Arabidopsis thaliana]	80	5.93/51847		2				1	79.81	0.00098	FFDNAIGVNVPR
D83	gi|1906826	heat shock protein [Arabidopsis thaliana]	96	4.97/80228	5.8/98.62	3	0.428595	0.0784202	0.0062	1	96.17	9.1e-06	VVDSPCCLVTGEYGWTANMER	Molecular chaperone		Has ATPase activity
D84	gi|166678	12S storage protein CRB [Arabidopsis thaliana]	79	6.77/50954	6.19/17.83	3	172.233			1	79.22	0.00083	SEGGRIEVWDHHAPQLR	Storage protein
	gi|207367107	putative nitrilase [Brassica rapa subsp. pekinensis]	61	5.82/31346		6				1	61.24	0.044	DGYTLYCTALFFNSEGR	hydrolase activity, acting on carbon-nitrogen (but not peptide) bonds
D85	gi|166678	12S storage protein CRB [Arabidopsis thaliana]	63	6.77/50954	6.4/37.1	3	0.333426	0.131987	0.0886	1	63.36	0.032	SEGGRIEVWDHHAPQLR	Storage protein
D44	gi|2497857	RecName: Full=Malate dehydrogenase, mitochondrial; Flags: Precursor	187	8.81/35860	6.5/42.72	8	0.18131	0.0260117	0.0143	2	120.54	7.4e-08	ALEGADLVIIPAGVPR	Oxidoreductase	Tricarboxylic acid cycle
											66.12	0.023	KLFGVTTLDVVR
D69	gi|224119900	predicted protein [Populus trichocarpa]	81	5.8/48353	6.36/67.71	4	0.35022	0.187161	0.1279	1	81.05	0.00053	VPVLETPEGPVFESNAIAR	copper ion binding		response to cadmium ion
D70	gi|14423532	putative chaperonin [Arabidopsis thaliana]	83	5.83/59456	6.31/84.5	3	112.833			1	82.71	0.00032	NTLEDECVVLGAGAFEVAAR	ATP bindingprotein folding
D87-1	gi|134037046	threonine endopeptidase [Alexandrium fundyense]	81	5.79/28247	6.65/34.97	7	0.514074	0.0394432	0.0365	1	81.42	0.00047	MAGTGAGYDLSVTTFSPDGR	ubiquitin-dependent protein catabolic process
D87-2	gi|2511592	multicatalytic endopeptidase complex, proteasome component, alpha subunit [Arabidopsis thaliana]	65	5.77/27546		7				1	65.14	0.019	SYESVYGDAVPVKELSER	ubiquitin-dependent protein catabolic process
D88	gi|12322163	dormancy related protein, putative [Arabidopsis thaliana]	74	5.92/31411	6.65/38.64	3	0.621337	0.268184	0.2824	1	74.49	0.0037	VVDEVVNAFGR
U10	gi|131979	RecName: Full=Ribulose bisphosphate carboxylase large chain; Short=RuBisCO large subunit	276	6.23/51986	6.64/51.9	9	4.38037	0.0415207	0.0301	3	115.56	1.4e-07	GGLDFTKDDENVNSQPFMR	Oxidoreductase	Lyase	Monooxygenase
											95.64	2.3e-05	TFQGPPHGIQVER
											64.81	0.036	VALEACVKAR
U50	gi|12322163	dormancy related protein, putative [Arabidopsis thaliana]	95	5.92/31411	6.71/37.1	3	2.14707	0.625604	0.0865	1	94.6	3.7e-05	VVDEVVNAFGR	dormancy related protein, putative [Arabidopsis thaliana]
D92	gi|757740	beta-glucosidase [Brassica napus]	72	6.21/58924	6.89/92.86	3	273.833			1	72.44	0.0033	IGIAHSPAWFEPEDVEGGQR	Glycosidase EMBL CAA57913.1	Hydrolase
D15	CX267648	CX267648.1 Brassica rapa	71	7.19/22346	6.82/63.74	9	-∞				75.26	5.4e-05	IEVWDHHAPQLR
D7	DY002554	DY002554.1 54ACDHPE_UP_016_H12_08NOV2004_082 Brassica napus DH12075 PEG Brassica napus cDNA 5~, mRNA sequence.	231	8.71/16288	5.46/28.73	22	0.438408	0.0406987	0.0341	1	137.36	3.4e-09	GRESEEDVFGYGAQGGVSR
D41	DY002558	DY002558.1 54ACDHPE_UP_017_A04_08NOV2004_032 Brassica napus DH12075 PEG Brassica napus cDNA 5~, mRNA sequence.	83	5.29/24812	5.64/32.73	8	196.933			1	83.12	0.0011	ASEEDVFGYGTQGGGVSR
U42	AM058901	AM058901.1 Brassica oleracea var. alboglabra EST, clone AAFC_WHRI_BoE01a009M07_SP6	84	5.47/15276	5.83/23.52	12	3.74523	1.57165	0.2449	1	84.3	0.00062	SLAPEESVEFEVEVDNSGR
U44	EV179242	EV179242.1 0149632 Brassica napus Etiolated seedlings (pSPORT1) Brassica napus cDNA, mRNA sequence.	69	9.71/31491	5.81/63.46	5	3.31445	0.785543	0.015	1	68.53	0.032	LAADDLRDVNEGGVTYK
U48	CX278338	CX278338.1 20ACACDS_UP_005_F03_08MAR2004_021 Brassica napus 20ACACDS Brassica napus cDNA 5~, mRNA sequence.	276	9.03/27196	6.4/38.37	18	2.50708	1.77132	0.444	3	119.22	1.6e-07	LWHSHDYEIQTGLLMTPR
											84.4	0.0011	THLIGIEYIVSER
											72.26	0.015	KNPMADYWVHHGK
D90	DY002799	DY002799.1 54ACDHPE_UP_019_G07_10NOV2004_051 Brassica napus DH12075 PEG Brassica napus cDNA 5~, mRNA sequence.	175	5.16/22397	6.68/43.73	20	0.204937	0.0137957	0.0078	2	99.93	1.3e-05	STFGSPFNLLTQDAIYSNDFGR
											74.99	0.0059	TFLAGQDNMLSNINTVATR
D71	DY002554	DY002554.1 54ACDHPE_UP_016_H12_08NOV2004_082 Brassica napus DH12075 PEG Brassica napus cDNA 5~, mRNA sequence.	100	8.71/16288	6.82/93.23	13	330.633			1	100.05	1.5e-05	GRESEEDVFGYGAQGGVSR
D74	DY001490.1 54ACDHPE_UP_004_E10_24AUG2004_072 Brassica napus DH12075 PEG Brassica napus cDNA 5~, mRNA sequence.		90	9.78/22106	7.39/42.53	9	0.28092	0.127328	0.1671	1	72.44	0.0095	TFLAGQDNMLSNINTVATR
